# Supplementary material for: Molecular Characterization of Persistent SARS-CoV-2 Infections in Immunocompromised Patients
Source: Viruses. 2026 Jan 30;18(2):189. doi: 10.3390/v18020189 (PMC12944910; doi:10.3390/v18020189)
Supplement: Supplementary file 1 [file viruses-18-00189-s001.zip]

Archive with 1 entries (1 files):
- viruses-4062267-supplementary.pdf
